# Supplementary material for: Novel Cluster AZ Arthrobacter phages Powerpuff, Lego, and YesChef exhibit close functional relationships with Microbacterium phages
Source: PLoS One. 2022 Jan 13;17(1):e0262556. doi: 10.1371/journal.pone.0262556 (PMC8758107; doi:10.1371/journal.pone.0262556)
Supplement: S1 Table — E-values for all comparisons were 0.0. (XLSX) [file pone.0262556.s002.xlsx]

## Sheet: Table_S1
	Query Phage	Subject Phage
		Powerpuff	Lego	YesChef	Tbone	Kaylissa
Coverage (%)	Powerpuff	100	99	100	94	98
	Lego	99	100	99	93	98
	YesChef	100	99	100	93	98
	Tbone	92	92	92	100	94
	Kaylissa	97	97	97	94	100
Identity (%)	Powerpuff	100	99.1	100	96.26	96.86
	Lego		100	98.63	96.52	97.23
	YesChef			100	96.26	96.86
	Tbone				100	95.26
	Kaylissa					100
