# Supplementary material for: Novel Cluster AZ Arthrobacter phages Powerpuff, Lego, and YesChef exhibit close functional relationships with Microbacterium phages
Source: PLoS One. 2022 Jan 13;17(1):e0262556. doi: 10.1371/journal.pone.0262556 (PMC8758107; doi:10.1371/journal.pone.0262556)
Supplement: S2 Table — (XLSX) [file pone.0262556.s003.xlsx]

## Sheet: Table_S3
Host genera	Cluster	Phage	Score (bits)	E-value
Arthrobacter	AZ	Powerpuff	8.85e+04	0
Arthrobacter	AZ	YesChef	4.78e+04	0
Arthrobacter	AZ	Lego	4.29e+04	0
Arthrobacter	AZ	Tbone	1.53e+04	0
Arthrobacter	AZ	Kaylissa	1.46e+04	0
Arthrobacter	AZ	Elezi	3416	0
Arthrobacter	AZ	DrSierra	2397	0
Arthrobacter	AZ	Yang	2089	0
Arthrobacter	AZ	DrManhattan	1475	0
Arthrobacter	AZ	Adolin	1475	0
Arthrobacter	AZ	Maureen	765	0
Arthrobacter	AZ	Liebe	765	0
Microbacterium	EH	Percival	244	3e-61
Microbacterium	EH	Zeta1847	240	4e-60
Microbacterium	EH	GardenState	232	1e-57
Microbacterium	EH	IAmGroot	230	4e-57
Microbacterium	EH	Floof	226	6e-56
Microbacterium	EB	Sharkboy	131	3e-27
Arthrobacter	AK	Kittykat	129	1e-26
Microbacterium	EB	Franklin22	125	2e-25
Arthrobacter	AK	BigMack	125	2e-25
Microbacterium	EB	Dismas	123	7e-25
Arthrobacter	AK	Moki	117	4e-23
Arthrobacter	AK	Huckleberry	117	4e-23
Microbacterium	EB	Kieran	107	4e-20
Microbacterium	EB	AvGardian	107	4e-20
Microbacterium	EB	Quenya	103	6e-19
Streptomyces	BJ	Dubu	101	3e-18
Microbacterium	EB	Armstrong	100	1e-17
Arthrobacter	AK	Wawa	94	6e-16
Arthrobacter	AK	Korra	94	6e-16
Arthrobacter	AK	Beethoven	94	6e-16
Arthrobacter	AK	Lasagna	78	4e-11
Streptomyces	BL	phiSASD1	56	1e-04
