# Supplementary material for: Novel Cluster AZ Arthrobacter phages Powerpuff, Lego, and YesChef exhibit close functional relationships with Microbacterium phages
Source: PLoS One. 2022 Jan 13;17(1):e0262556. doi: 10.1371/journal.pone.0262556 (PMC8758107; doi:10.1371/journal.pone.0262556)
Supplement: S3 Table — As of Nov. 2021. (XLSX) [file pone.0262556.s004.xlsx]

## Sheet: Table_S4
Cluster	Host genera	No. phages	Predicted life cycle
AK	Arthrobacter	73	Lytic
AZ	Arthrobacter	26	Temperate
BJ	Streptomyces	2	Temperate
BL	Streptomyces	3	Temperate
EB	Microbacterium	40	Lytic
EH	Microbacterium	7	Lytic
