# Supplementary material for: Novel Cluster AZ Arthrobacter phages Powerpuff, Lego, and YesChef exhibit close functional relationships with Microbacterium phages
Source: PLoS One. 2022 Jan 13;17(1):e0262556. doi: 10.1371/journal.pone.0262556 (PMC8758107; doi:10.1371/journal.pone.0262556)
Supplement: S4 Table — EOP for phages spot titered on Powerpuff lysogens, relative to WT A. globiformis B-2979. (XLSX) [file pone.0262556.s005.xlsx]

## Sheet: Table_S5
Phage	Cluster	EOP
Powerpuff	AZ	0
Lego	AZ	0
YesChef	AZ	0
BlueFeather	FE	8.3×10-2
Giantsbane	AU	6.25×10-2
Abba	AO	3.67×10-2
